# Supplementary material for: Data-driven analysis of Armeo Spring performance across neurological disorders: implications for personalized upper limb neurorehabilitation
Source: Front Robot AI. 2026 Feb 13;13:1773515. doi: 10.3389/frobt.2026.1773515 (PMC12945762; doi:10.3389/frobt.2026.1773515)
Supplement: Supplementary file 2 [file DataSheet1.zip]

Archive with 5 entries (5 files):
- 3-check_correlation.ipynb
- 5-Final_report-with_support.ipynb
- 2-parse_data.ipynb
- 4-disease_stats.ipynb
- 1-extract_all_patient.ipynb
