# Supplementary material for: Data-driven analysis of Armeo Spring performance across neurological disorders: implications for personalized upper limb neurorehabilitation
Source: Front Robot AI. 2026 Feb 13;13:1773515. doi: 10.3389/frobt.2026.1773515 (PMC12945762; doi:10.3389/frobt.2026.1773515)
Supplement: Supplementary file 2 [file DataSheet1.zip › 3-check_correlation.ipynb]

# %% [code]
!ls

# %% [code]
import pandas as pd
import numpy as np
import os
import matplotlib.pyplot as plt

# %% [code]
patient=pd.read_csv("PARSED_TABLES/cleaned_patient_data.csv",index_col=0)

# %% [code]
patient

# %% [code]
games=pd.read_csv("PARSED_TABLES/games.csv")

# %% [code]
df=pd.read_csv('PARSED_TABLES/game_session_count.csv',index_col=0)

# %% [code]
df.head()

# %% [code]
for col in df.columns:
    # Filter out zeros
    ten = df[col][df[col] >10]
    print(col, len(ten))

# %% [code]
patient.head()

# %% [code]
patient.columns

# %% [code]
