# Supplementary material for: Data-driven analysis of Armeo Spring performance across neurological disorders: implications for personalized upper limb neurorehabilitation
Source: Front Robot AI. 2026 Feb 13;13:1773515. doi: 10.3389/frobt.2026.1773515 (PMC12945762; doi:10.3389/frobt.2026.1773515)
Supplement: Supplementary file 2 [file DataSheet1.zip › 5-Final_report-with_support.ipynb]

# %% [markdown]
### WE ARE CONSIDERING JUST PATIENTS UNDERGONE AT LEAST 20 PHISIOTERAPY SESSIONS

# %% [code]
import pandas as pd
import numpy as np
import os
import matplotlib.pyplot as plt
import seaborn as sns
import statsmodels as stats
import statsmodels.formula.api as smf
import statsmodels.api as sm
from statsmodels.stats.multitest import multipletests
from collections import defaultdict
from matplotlib.patches import Patch

# %% [code]
print(pd.__version__)
print(np.__version__)
print(sns.__version__)
print(stats.__version__)

# %% [code]
patient=pd.read_csv('PARSED_TABLES/subset_of_patients_to_study.csv',index_col=0)

# %% [code]
patient=patient[patient['Età'] >= 18]

# %% [code]
len(patient.index.unique())

# %% [code]
min_age = patient[['Età']].min()
max_age = patient[['Età']].max()

print(f"Minimum age: {min_age}")
print(f"Maximum age: {max_age}")


# %% [code]
giochi=['ArmeoSpringV2 PALLONCINI','ArmeoSpringV2 VOLA IN ALTO GOMITO','ArmeoSpringV2 IL PORTIERE','ArmeoSpringV2 VIVA I PIRATI','ArmeoSpringV2 FAI ROTOLARE LA PALLA']

# %% [code]
metadati=['Date', 'Time', 'giorni_di_ricovero',
       'Arto menomato:', 'Minuti di terapia', 'Numero di sessioni di terapia',
       'Versione software', 'Età', 'Sesso', 'Lato valutato e trattato',
       'Patologia']

# %% [code]
for el in giochi:
    # Rimuovi "ArmeoSpringV2 " e sostituisci gli spazi con underscore
    folder_name = 'PARSED_TABLES/' +el.replace("ArmeoSpringV2 ", "").replace(" ", "_")
    os.makedirs(folder_name, exist_ok=True)
    print(f"Creata cartella: {folder_name}")

# %% [code]
def safe_map(x):
    if isinstance(x, str):
        val = x.strip().upper()
        if val == '':
            return x  # empty string → leave unchanged

        # If all characters are valid A–I letters
        if all(ch in 'ABCDEFGHI' for ch in val):
            nums = [ord(ch) - ord('A') + 1 for ch in val]
            return sum(nums) / len(nums)  # mean of converted letters
        else:
            print(f"⚠️ Unexpected value in game '{g}', column '{col}': '{x}'")
            return x
    return x  # leave NaN or other types untouched


# %% [code]
for g in giochi:
    cols= [f"{g}_Punteggio",f"{g}_Difficoltà",f"{g}_Supporto peso avambraccio",f"{g}_Supporto peso braccio"]
    patient_g=patient[metadati+cols]
        # Convert A–I to 1–9 for the last two columns
    for col in cols[-2:]:  # only the last two columns
        patient_g[col] = patient_g[col].map(safe_map)
    patient_g1 = patient_g[~(patient_g[cols[0]].isna() | (patient_g[cols[0]].astype(str).str.strip() == ''))]
    #print(patient_g1)
    # Count the number of rows per patient
    patient_counts = patient_g1.groupby(level=0).size()

    # Keep only patients with at least 20 rows
    patients_with_20plus = patient_counts[patient_counts >= 20].index

    # Filter the DataFrame
    df_first20 = patient_g1.loc[patients_with_20plus]

    # Take the first 20 rows per patient
    df_first20 = df_first20.groupby(level=0).head(20)

    #print(df_first20)
    cartella=g.replace("ArmeoSpringV2 ", "").replace(" ", "_")
    # Create the adjusted score column

    df_first20.to_csv('PARSED_TABLES/%s/risultati_gioco_pazienti_with_support.csv'%cartella)


# %% [code]
# Create directory if it doesn't exist
os.makedirs("Plots", exist_ok=True)


# %% [code]
import pandas as pd
import numpy as np
import matplotlib.pyplot as plt
from collections import defaultdict
import seaborn as sns

# Italian to English pathology mapping
pathology_translation = {
    "SM": "Multiple Sclerosis",
    "ICTUS EMORRAGICO": "Hemorrhagic Stroke",
    "PD": "Parkinson's Disease",
    "ICTUS ISCHEMICO": "Ischemic Stroke"
}

# Pathology order in English
all_pathologies = [
    "Multiple Sclerosis",
    "Hemorrhagic Stroke",
    "Parkinson's Disease",
    "Ischemic Stroke"
]

# Colors
colors_palette = sns.color_palette("tab10", n_colors=len(all_pathologies))
pathology_color_dict = dict(zip(all_pathologies, colors_palette))

# Prepare patient dictionary
patient_dict = {}

for g in giochi:
    gioco = g.replace("ArmeoSpringV2 ", "").replace(" ", "_")
    df = pd.read_csv(f'PARSED_TABLES/{gioco}/risultati_gioco_pazienti_with_support.csv')
    
    # Keep unique patients
    df_unique = df.drop_duplicates(subset="Patient").copy()
    
    # Map sex values
    sex_map = {"M": "Male", "F": "Female"}
    df_unique.loc[:, "Sesso"] = df_unique["Sesso"].map(sex_map).fillna(df_unique["Sesso"])
    
    for _, row in df_unique.iterrows():
        patient = row["Patient"]
        patologia_it = row["Patologia"]
        patologia = pathology_translation.get(patologia_it, patologia_it)
        sesso = row["Sesso"]
        eta = row["Età"]
        
        if patient not in patient_dict:
            patient_dict[patient] = {
                "Patologia": patologia,
                "Sesso": sesso,
                "Età": eta,
                "Giochi": []
            }
        if gioco not in patient_dict[patient]["Giochi"]:
            patient_dict[patient]["Giochi"].append(gioco)

# Count patients per pathology and sex
pathology_sex_counts = defaultdict(lambda: {"Male": 0, "Female": 0})
for patient, info in patient_dict.items():
    pat = info["Patologia"]
    sex = info["Sesso"]
    pathology_sex_counts[pat][sex] += 1

# Convert counts to arrays in the defined order
vals = np.array([[pathology_sex_counts[pat]["Male"], pathology_sex_counts[pat]["Female"]]
                 for pat in all_pathologies])
total_patients = vals.sum()

# Normalize for 2pi
valsnorm = vals / vals.sum() * 2 * np.pi
valsleft = np.cumsum(np.append(0, valsnorm.flatten()[:-1])).reshape(vals.shape)

# Create polar plot
fig, ax = plt.subplots(subplot_kw=dict(projection="polar"), figsize=(10,10))
size = 0.3

# Outer ring: pathologies with fixed colors
outer_colors = [pathology_color_dict[pat] for pat in all_pathologies]
ax.bar(
    x=valsleft[:, 0],
    width=valsnorm.sum(axis=1),
    bottom=1-size,
    height=size,
    color=outer_colors,
    edgecolor='w',
    linewidth=1,
    align="edge"
)

# Inner ring: sex
sex_colors = {"Male": "skyblue", "Female": "lightcoral"}
inner_colors = [sex_colors["Male"], sex_colors["Female"]] * len(all_pathologies)
ax.bar(
    x=valsleft.flatten(),
    width=valsnorm.flatten(),
    bottom=1-2*size,
    height=size,
    color=inner_colors,
    edgecolor='w',
    linewidth=1,
    align="edge"
)

# Extend y-axis
ax.set_ylim(0, 1.5)

# Add labels
for i, pat in enumerate(all_pathologies):
    count = vals[i].sum()
    if count == 0:
        continue

    start = valsleft[i, 0]
    width = valsnorm[i].sum()
    perc = count / total_patients * 100
    angle = start + width / 2
    r = 1.05

    ha = "left" if 0 <= angle <= np.pi/2 or 3*np.pi/2 <= angle <= 2*np.pi else "right"

    ax.annotate(
        f"{count} {pat}\n({perc:.1f}%)",
        xy=(angle, r),
        xytext=(0,0),
        textcoords="offset points",
        ha=ha,
        va="center",
        fontsize=10,
        weight="bold",
        rotation=0,
        rotation_mode="anchor"
    )

    # Inner ring: Male/Female counts
    for j, sex in enumerate(["Male", "Female"]):
        count_inner = vals[i, j]
        if count_inner == 0:
            continue
        start_inner = valsleft[i, j]
        width_inner = valsnorm[i, j]
        ax.text(
            start_inner + width_inner/2,
            1-1.5*size,
            f"{count_inner} {sex}",
            ha='center',
            va='center',
            fontsize=8
        )

# Hide axes and add title
ax.set_axis_off()
ax.set_title("Patient Distribution by Pathology (outer) and Sex (inner)", fontsize=14)

# Save figure
plt.savefig("Plots/patient_distribution_polar.png", transparent=True, dpi=300, bbox_inches='tight')
plt.show()


# %% [code]
import pandas as pd
import seaborn as sns
import matplotlib.pyplot as plt

# Italian to English pathology mapping
pathology_translation = {
    "SM": "Multiple Sclerosis",
    "ICTUS EMORRAGICO": "Hemorrhagic Stroke",
    "PD": "Parkinson's Disease",
    "ICTUS ISCHEMICO": "Ischemic Stroke"
}

# English pathology list
all_pathologies = [
    "Multiple Sclerosis",
    "Hemorrhagic Stroke",
    "Parkinson's Disease",
    "Ischemic Stroke"
]

# Colors
colors_palette = sns.color_palette("tab10", n_colors=len(all_pathologies))

# Convert patient_dict to DataFrame and translate pathologies
patient_data = [
    {
        "Patient": p,
        "Patologia": pathology_translation.get(info["Patologia"], info["Patologia"]),
        "Sesso": info["Sesso"],
        "Età": info["Età"]
    }
    for p, info in patient_dict.items()
]

age_df = pd.DataFrame(patient_data).dropna(subset=["Età"])

# Fix the category order to match the violin plot
age_df["Patologia"] = pd.Categorical(age_df["Patologia"], categories=all_pathologies, ordered=True)

# Create violin plot (no hue for sex, colors fixed per disease)
plt.figure(figsize=(10, 6))
sns.violinplot(
    data=age_df,
    x="Patologia",
    y="Età",
    palette=colors_palette,
    inner="box",
    cut=0,
    order=all_pathologies
)

# Titles and labels
plt.title("Age Distribution Across Diseases", fontsize=14)
plt.xlabel("", fontsize=12)
plt.ylabel("Age (years)", fontsize=12)
plt.xticks(rotation=30, ha='right')
plt.tight_layout()

# Save figure
plt.savefig("Plots/age_distribution_violin.png", dpi=300, bbox_inches='tight')
plt.show()


# %% [markdown]
# Analysis of Patient Game Performance in ArmeoSpringV2

This notebook analyzes whether patients improve over time in different rehabilitation games with Armeo technology.  
We specifically examine:

- Improvement trends over therapy days (`Giorno`)
- Disease-specific improvement rates (`Patologia`)
- Influence of difficulty level (`Difficoltà`)
- Influence of demographics (`Età`, `Sesso`)

We use **linear mixed-effects models** (LMM) because each patient contributes multiple repeated measures, so we must account for within-patient correlation.


# %% [code]
import pandas as pd
import numpy as np
import statsmodels.formula.api as smf
from statsmodels.stats.multitest import multipletests

all_summary = []
covariate_summary = []

for g in giochi:
    gioco = g.replace("ArmeoSpringV2 ", "").replace(" ", "_")
    df = pd.read_csv(f'PARSED_TABLES/{gioco}/risultati_gioco_pazienti_with_support.csv')

    # --- Preprocessing ---
    df['Date'] = pd.to_datetime(df['Date'])
    df = df.sort_values(['Patient', 'Date'])
    df['Giorno'] = df.groupby('Patient').cumcount() + 1
    df['Patologia'] = df['Patologia'].astype('category')
    df['Patient'] = df['Patient'].astype('category')
    df['Score'] = df[f"{g}_Punteggio"]
    df['Difficolta'] = df[f"{g}_Difficoltà"].astype('category')  # categorical 1,2,3
    df['Età'] = df['Età'].astype(float)
    df['Sesso'] = df['Sesso'].astype('category')
    df['forearm_Support']=df[f"{g}_Supporto peso avambraccio"]
    df['arm_Support']=df[f"{g}_Supporto peso braccio"]

    try:
        model = smf.mixedlm(
            "Score ~ 0 + Patologia + Giorno:Patologia + C(Difficolta) + Età + Sesso + C(forearm_Support) + C(arm_Support)",
            df,
            groups=df["Patient"],
            re_formula="~Giorno"
        )
        result = model.fit()
    except Exception as e:
        print(f"⚠️ Model failed for {gioco}: {e}")
        continue

    print(f"✅ Model fitted for {gioco}")
    print("Parameters:", result.params.index.tolist())

    # --- Extract slopes and intercepts per pathology ---
    for disease in df['Patologia'].cat.categories:
        slope_term = f"Giorno:Patologia[{disease}]"
        intercept_term = f"Patologia[{disease}]"

        slope = result.params.get(slope_term, np.nan)
        slope_pval = result.pvalues.get(slope_term, np.nan)
        intercept = result.params.get(intercept_term, np.nan)
        intercept_pval = result.pvalues.get(intercept_term, np.nan)

        all_summary.append({
            'Game': gioco,
            'Disease': disease,
            'Intercept': intercept,
            'Intercept_P_value': intercept_pval,
            'Slope_per_day': slope,
            'Slope_P_value': slope_pval,
            'Slope_Significant': slope_pval < 0.05 if not np.isnan(slope_pval) else False
        })

    # --- Covariates (difficulty, supports, etc.) ---
    for cov in result.params.index:
        if cov.startswith("Patologia") or cov.startswith("Giorno:Patologia"):
            continue
        covariate_summary.append({
            'Game': gioco,
            'Covariate': cov,
            'Effect_on_score': result.params[cov],
            'P_value': result.pvalues[cov],
            'Significant': result.pvalues[cov] < 0.05
        })

# --- Combine results ---
summary_df = pd.DataFrame(all_summary).sort_values(['Game', 'Slope_per_day'], ascending=[True, False])
covariate_df = pd.DataFrame(covariate_summary)

# --- FDR correction ---
if not summary_df.empty:
    rejected, pvals_corrected, _, _ = multipletests(summary_df["Slope_P_value"], method="fdr_bh")
    summary_df["Slope_P_value_adj"] = pvals_corrected
    summary_df["Slope_Significant_FDR"] = rejected

    rejected_int, pvals_corrected_int, _, _ = multipletests(summary_df["Intercept_P_value"], method="fdr_bh")
    summary_df["Intercept_P_value_adj"] = pvals_corrected_int
    summary_df["Intercept_Significant_FDR"] = rejected_int

if not covariate_df.empty:
    rejected_cov, pvals_corrected_cov, _, _ = multipletests(covariate_df["P_value"], method="fdr_bh")
    covariate_df["P_value_adj"] = pvals_corrected_cov
    covariate_df["Significant_FDR"] = rejected_cov

# --- Save results ---
summary_df.to_csv('PARSED_TABLES/summary_results_with_supports.csv', index=False)
covariate_df.to_csv('PARSED_TABLES/covariate_results_with_supports.csv', index=False)

# %% [code]
covariate_df

# %% [code]
import pandas as pd
import matplotlib.pyplot as plt
import seaborn as sns
from matplotlib.lines import Line2D

# --- Prepare data ---
plot_df = covariate_df[~covariate_df['Covariate'].str.contains('Var|Cov', case=False)].copy()

# Clean covariate names
plot_df['Covariate_clean'] = plot_df['Covariate'].replace({
    'Età': 'Age',
    'Sesso[T.M]': 'Sex (M vs F)',
    'C(Difficolta)[T.2.0]': 'Difficulty Level 2',
    'C(Difficolta)[T.3.0]': 'Difficulty Level 3'
})

# Translate game names
game_translation = {
    "PALLONCINI": "BALLOONS",
    "VOLA_IN_ALTO_GOMITO": "FLY HIGH (ELBOW)",
    "IL_PORTIERE": "THE GOALKEEPER",
    "VIVA_I_PIRATI": "PIRATE ADVENTURE",
    "FAI_ROTOLARE_LA_PALLA": "ROLL THE BALL"
}
plot_df['Game_clean'] = plot_df['Game'].map(game_translation)

# Define order
plot_df['Game_clean'] = pd.Categorical(
    plot_df['Game_clean'],
    categories=game_translation.values(),
    ordered=True
)
plot_df['Covariate_clean'] = pd.Categorical(
    plot_df['Covariate_clean'],
    categories=['Difficulty Level 2', 'Difficulty Level 3', 'Age', 'Sex (M vs F)'],
    ordered=True
)

# --- Plot setup ---
plt.figure(figsize=(14, 7))
sns.set(style="whitegrid", context="talk")

# Color palette for covariates
palette = {
    'Difficulty Level 2': '#1f77b4',
    'Difficulty Level 3': '#ff7f0e',
    'Age': '#2ca02c',
    'Sex (M vs F)': '#d62728'
}

# Plot not significant (circle)
sns.scatterplot(
    data=plot_df[~plot_df['Significant_FDR']],
    x='Effect_on_score',
    y='Game_clean',
    hue='Covariate_clean',
    style=None,
    s=180,
    edgecolor='black',
    palette=palette,
    alpha=0.8,
    marker='o',
    legend=False
)

# Plot significant (star)
sns.scatterplot(
    data=plot_df[plot_df['Significant_FDR']],
    x='Effect_on_score',
    y='Game_clean',
    hue='Covariate_clean',
    style=None,
    s=320,
    edgecolor='black',
    palette=palette,
    alpha=0.9,
    marker='*',
    legend=False
)

# Vertical reference line
plt.axvline(0, color='black', linestyle='--', lw=1)

# Labels and title
plt.title("Covariate Effects on ArmeoSpring Game Performance (FDR-corrected)", fontsize=16, weight='bold')
plt.xlabel("Effect on Score (Regression Estimate)", fontsize=13)
plt.ylabel("Game", fontsize=13)

# --- Custom legend ---
legend_elements = [
    Line2D([0], [0], marker='o', color='black', markersize=10, linestyle='None', label='Not Significant (FDR ≥ 0.05)'),
    Line2D([0], [0], marker='*', color='black', markersize=15, linestyle='None', label='Significant (FDR < 0.05)')
]
# Add color-coded entries for covariates
for cov, col in palette.items():
    legend_elements.append(Line2D([0], [0], marker='o', color=col, markersize=10, linestyle='None', label=cov))

plt.legend(
    handles=legend_elements,
    title="Legend",
    bbox_to_anchor=(1.05, 1),
    loc='upper left',
    frameon=True
)

# Layout and save
plt.tight_layout()
plt.savefig("Plots/covariate_effects_significance_shapes.png", dpi=300, bbox_inches='tight')
plt.show()


# %% [code]
print(result.params.index)


# %% [code]
summary_df

# %% [code]
import matplotlib.pyplot as plt
import seaborn as sns
import os
import numpy as np
import pandas as pd

# --- Italian to English pathology mapping ---
pathology_translation = {
    "SM": "Multiple Sclerosis",
    "ICTUS EMORRAGICO": "Hemorrhagic Stroke",
    "PD": "Parkinson's Disease",
    "ICTUS ISCHEMICO": "Ischemic Stroke"
}

# --- Italian to English game mapping ---
game_translation = {
    "PALLONCINI": "BALLOONS",
    "VOLA IN ALTO GOMITO": "FLY HIGH ELBOW",
    "IL PORTIERE": "THE GOALKEEPER",
    "VIVA I PIRATI": "PIRATE ADVENTURE",
    "FAI ROTOLARE LA PALLA": "ROLL THE BALL"
}

# Ensure Plots directory exists
os.makedirs("Plots", exist_ok=True)

# Translate diseases and games in the dataframe
summary_df['Disease'] = summary_df['Disease'].map(lambda x: pathology_translation.get(x, x))
summary_df['Game'] = summary_df['Game'].map(lambda x: game_translation.get(x.replace('_',' '), x.replace('_',' ')))

# Set consistent plotting style
sns.set_theme(style="whitegrid", palette="pastel")

# Define disease order and color mapping
# Pathology order in English
all_pathologies = ["Multiple Sclerosis","Hemorrhagic Stroke","Parkinson's Disease","Ischemic Stroke"]

# Colors
#colors_palette = sns.color_palette("tab10", n_colors=len(all_pathologies))
#disease_order = summary_df['Disease'].unique().tolist()
palette = sns.color_palette("tab10", n_colors=len(all_pathologies))
color_map = dict(zip(all_pathologies, palette))

for game in summary_df['Game'].unique():
    # Create directory if it doesn't exist
    os.makedirs("Plots/%s" %game, exist_ok=True)
    
    df_game = summary_df[summary_df['Game'] == game].copy()
    
    # Skip if no valid slopes
    if df_game['Slope_per_day'].dropna().empty:
        print(f"No valid slopes for {game}, skipping plot.")
        continue
    
    # Ensure consistent order
    df_game['Disease'] = pd.Categorical(df_game['Disease'], categories=all_pathologies, ordered=True)
    
    plt.figure(figsize=(6,4))
    ax = sns.barplot(
        data=df_game,
        x='Disease',
        y='Slope_per_day',
        palette=color_map,
        order=all_pathologies
    )
    
    # Determine y-limits safely
    y_min = df_game['Slope_per_day'].min()
    y_max = df_game['Slope_per_day'].max() + 1
    offset = (y_max - y_min) * 0.05 if y_max != y_min else 0.05
    plt.ylim(min(0, y_min - offset), y_max + offset)
    
    # Highlight significant slopes
    for j, row in df_game.iterrows():
        if row['Slope_Significant_FDR']:
            x_pos = all_pathologies.index(row['Disease'])
            plt.text(
                x=x_pos,
                y=row['Slope_per_day'] + offset,
                s='*',
                ha='center',
                va='bottom',
                color='red',
                fontsize=14
            )
    
    plt.axhline(0, color='black', lw=1)
    plt.ylabel("Slope per therapy day")
    plt.xlabel("")
    plt.title(f"{game}")  # Title now in English
    plt.xticks(rotation=45)
    plt.tight_layout()
    
    filename = f"Plots/{game}/{game.replace(' ', '_')}_improvement.png"
    plt.savefig(filename, dpi=300, bbox_inches="tight")
    plt.show()
    plt.close()


# %% [code]
import matplotlib.pyplot as plt
import seaborn as sns
import pandas as pd
import os

os.makedirs("Plots", exist_ok=True)

# --- Italian to English pathology mapping ---
pathology_translation = {
    "SM": "Multiple Sclerosis",
    "ICTUS EMORRAGICO": "Hemorrhagic Stroke",
    "PD": "Parkinson's Disease",
    "ICTUS ISCHEMICO": "Ischemic Stroke"
}

# --- English pathology list ---
all_pathologies = [
    "Multiple Sclerosis",
    "Hemorrhagic Stroke",
    "Parkinson's Disease",
    "Ischemic Stroke"
]

# --- Italian to English game mapping ---
game_translation = {
    "PALLONCINI": "BALLOONS",
    "VOLA IN ALTO GOMITO": "FLY HIGH ELBOW",
    "IL PORTIERE": "THE GOALKEEPER",
    "VIVA I PIRATI": "PIRATE ADVENTURE",
    "FAI ROTOLARE LA PALLA": "ROLL THE BALL"
}

# --- Colors for pathologies ---
colors_palette = sns.color_palette("tab10", n_colors=len(all_pathologies))
pathology_colors = dict(zip(all_pathologies, colors_palette))

for g in giochi:
    # File/path version
    gioco = g.replace("ArmeoSpringV2 ", "").replace(" ", "_")
    
    # Display version mapped to English
    gioco_display = game_translation[gioco.replace("_", " ")]
    
    
    df = pd.read_csv(f'PARSED_TABLES/{gioco}/risultati_gioco_pazienti_with_support.csv')
    
    # Keep one row per patient
    df_unique = df.drop_duplicates(subset="Patient").copy()
    
    # Translate pathologies to English
    df_unique['Patologia'] = df_unique['Patologia'].map(
        lambda x: pathology_translation.get(x, x)
    )

    # Count unique patients per pathology
    pathology_counts = df_unique['Patologia'].value_counts()
    pathology_percentages = 100 * pathology_counts / pathology_counts.sum()
    
    # Labels for legend
    labels = [f"{pat} ({perc:.1f}%)" 
              for pat, perc in zip(pathology_counts.index,
                                   pathology_percentages.values)]
    
    # Function for absolute counts
    def absolute_counts(pct, all_vals=pathology_counts.values):
        total = sum(all_vals)
        count = int(round(pct * total / 100.0))
        return f"{count}"
    
    # Assign colors based on fixed mapping, preserving order
    colors = [pathology_colors[pat] for pat in pathology_counts.index]
    
    # Create figure
    fig, ax = plt.subplots(figsize=(6, 6))
    wedges, texts, autotexts = ax.pie(
        pathology_counts.values, colors=colors,
        startangle=90,
        autopct=lambda pct: absolute_counts(pct, pathology_counts.values),
        textprops=dict(color="black", fontsize=14)
    )
    
    # Legend outside
    ax.legend(
        wedges, labels, 
        title="Pathologies", 
        loc="center left", 
        bbox_to_anchor=(1, 0, 0.5, 1)
    )
    
    # Title
    ax.set_title(f"{gioco_display}", fontsize=14)
    
    # Save
    plt.tight_layout()
    plt.savefig(f"Plots/{gioco_display}/{gioco_display}_pathologies.png", dpi=300, bbox_inches="tight")
    plt.show()
    plt.close(fig)


# %% [code]
column_translation = {
    "Patient": "Patient",
    "Date": "Date",
    "Time": "Time",
    "giorni di ricovero": "Days of hospitalization",
    "Arto menomato:": "Impaired limb",
    "Minuti di terapia": "Therapy minutes",
    "Numero di sessioni di terapia": "Number of therapy sessions",
    "Versione software": "Software version",
    "Età": "Age",
    "Sesso": "Sex",
    "Lato valutato e trattato": "Evaluated and treated side",
    "Patologia": "Pathology",
    "Punteggio": "Score",
    "Difficoltà": "Difficulty",
    "Supporto peso avambraccio": "Forearm weight support",
    "Supporto peso braccio": "Arm weight support"
}

# --- Italian to English game mapping ---
game_translation = {
    "PALLONCINI": "BALLOONS",
    "VOLA IN ALTO GOMITO": "FLY HIGH ELBOW",
    "IL PORTIERE": "THE GOALKEEPER",
    "VIVA I PIRATI": "PIRATE ADVENTURE",
    "FAI ROTOLARE LA PALLA": "ROLL THE BALL"
}

# %% [code]
# --- Define pathology translation ---
pathology_translation = {
    "SM": "Multiple Sclerosis",
    "ICTUS EMORRAGICO": "Hemorrhagic Stroke",
    "PD": "Parkinson's Disease",
    "ICTUS ISCHEMICO": "Ischemic Stroke"
}

# --- Loop over games ---
for g in giochi:
    gioco = g.replace("ArmeoSpringV2 ", "").replace(" ", "_")
    gioco_display = game_translation[gioco.replace("_", " ")]

    df = pd.read_csv(f'PARSED_TABLES/{gioco}/risultati_gioco_pazienti_with_support.csv')

    # --- Clean and translate column names ---
    new_columns = []
    for col in df.columns:
        new_col = (
            col.replace("ArmeoSpringV2 ", "")
               .replace("_", " ")
               .replace(g.replace("ArmeoSpringV2 ", ""), "")
               .strip()
        )
        for ita, eng in column_translation.items():
            new_col = new_col.replace(ita, eng)
        new_columns.append(new_col)
    df.columns = new_columns

    # --- Create 2x2 subplots ---
    fig, axes = plt.subplots(2, 2, figsize=(14, 12))
    axes = axes.flatten()

    for idx, disease in enumerate(pathology_translation.keys()):
        disease_df = df[df["Pathology"] == disease]

        if disease_df.empty:
            print(f"⚠️ No data for {disease} in {gioco_display}")
            axes[idx].set_visible(False)
            continue

        numeric_df = disease_df.select_dtypes(include=['number'])

        # --- Drop invalid or constant columns ---
        numeric_df = numeric_df.dropna(axis=1, how='all')
        numeric_df = numeric_df.loc[:, numeric_df.nunique(dropna=True) > 1]

        if numeric_df.empty or numeric_df.shape[1] < 2:
            print(f"⚠️ Not enough numeric data for {disease} in {gioco_display}")
            axes[idx].set_visible(False)
            continue

        corr = numeric_df.corr()

        # --- Plot heatmap ---
        sns.heatmap(
            corr,
            annot=True,
            fmt=".2f",
            cmap="coolwarm",
            cbar=(idx == len(pathology_translation) - 1),
            square=True,
            linewidths=0.5,
            ax=axes[idx],
            xticklabels=corr.columns,
            yticklabels=corr.columns
        )

        axes[idx].set_title(pathology_translation[disease], fontsize=12, pad=10)
        axes[idx].tick_params(axis='x', labelrotation=45, labelsize=9)
        axes[idx].tick_params(axis='y', labelrotation=0, labelsize=9)

        # Align labels cleanly
        axes[idx].set_xticklabels(axes[idx].get_xticklabels(), ha='right')
        axes[idx].set_yticklabels(axes[idx].get_yticklabels(), rotation=0)

    # --- Remove unused subplots ---
    for j in range(len(pathology_translation), len(axes)):
        fig.delaxes(axes[j])

    # --- Global title and layout tweaks ---
    plt.suptitle(f"Correlation Matrices – {gioco_display}", fontsize=16, y=1.02)
    plt.subplots_adjust(wspace=0.4, hspace=0.4)
    plt.tight_layout(rect=[0, 0, 1, 0.95])

    # --- Save figure ---
    filename = f"{gioco_display.replace(' ', '_')}_correlation_by_disease_2x2.png"
    filepath = f"Plots/{gioco_display}/"
    plt.savefig(filepath+filename, dpi=300, bbox_inches='tight')
    print(f"✅ Saved: {filepath}")

    plt.show()
    plt.close()


# %% [code]
# --- Loop over games ---
for g in giochi:
    gioco = g.replace("ArmeoSpringV2 ", "").replace(" ", "_")
    gioco_display = game_translation[gioco.replace("_", " ")]
    
    csv_path = f'PARSED_TABLES/{gioco}/risultati_gioco_pazienti_with_support.csv'
    if not os.path.exists(csv_path):
        print(f"⚠️ File not found: {csv_path}")
        continue
    
    df = pd.read_csv(csv_path)
    
    # --- Clean and translate column names ---
    new_columns = []
    for col in df.columns:
        new_col = (
            col.replace("ArmeoSpringV2 ", "")
               .replace("_", " ")
               .replace(g.replace("ArmeoSpringV2 ", ""), "")
               .strip()
        )
        for ita, eng in column_translation.items():
            new_col = new_col.replace(ita, eng)
        new_columns.append(new_col)
    df.columns = new_columns
    
    # --- Loop over diseases ---
    for disease in pathology_translation.keys():
        disease_df = df[df["Pathology"] == disease]
        if disease_df.empty:
            print(f"⚠️ No data for {disease} in {gioco_display}")
            continue
        
        numeric_df = disease_df.select_dtypes(include=['number'])
        if numeric_df.empty:
            print(f"⚠️ No numeric data for {disease} in {gioco_display}")
            continue
        
        corr = numeric_df.corr().fillna(0)
        
        # --- Extract strong correlations (unique pairs only) ---
        strong_pos = []
        strong_neg = []
        cols = corr.columns.tolist()
        for i in range(len(cols)):
            for j in range(i + 1, len(cols)):  # only upper triangle
                val = corr.iloc[i, j]
                if val > 0.5:
                    strong_pos.append((cols[i], cols[j], val))
                elif val < -0.5:
                    strong_neg.append((cols[i], cols[j], val))
        
        # --- Print summary ---
        print(f"\n=== {gioco_display} – {pathology_translation[disease]} ===")
        if strong_pos:
            print("Positive correlations > 0.5:")
            for i, j, v in strong_pos:
                print(f"   {i} ↔ {j}: {v:.2f}")
        else:
            print("Positive correlations > 0.5: None")
        
        if strong_neg:
            print("Negative correlations < -0.5:")
            for i, j, v in strong_neg:
                print(f"   {i} ↔ {j}: {v:.2f}")
        else:
            print("Negative correlations < -0.5: None")
