# Supplementary material for: Data-driven analysis of Armeo Spring performance across neurological disorders: implications for personalized upper limb neurorehabilitation
Source: Front Robot AI. 2026 Feb 13;13:1773515. doi: 10.3389/frobt.2026.1773515 (PMC12945762; doi:10.3389/frobt.2026.1773515)
Supplement: Supplementary file 2 [file DataSheet1.zip › 2-parse_data.ipynb]

# %% [code]
!ls

# %% [code]
import pandas as pd
import os
import matplotlib.pyplot as plt

# %% [code]
df=pd.read_csv('PARSED_TABLES/all_patient.csv')
df_meta=pd.read_excel('Dati clinici armeo.xlsx')

# %% [code]
df_meta.head()

# %% [code]
df.head()

# %% [code]
# Merge df with df_meta on Nome and Cognome
df_merged = df.merge(
    df_meta[['Nome', 'Cognome', 'Sesso', 'Lato valutato e trattato', 'Patologia']],
    on=['Nome', 'Cognome'],
    how='left'   # keeps all rows from df, adds info from df_meta if available
)

# Now df_merged has the extra columns
merged_unique=df_merged[['Nome', 'Cognome', 'Sesso', 'Lato valutato e trattato', 'Patologia']].drop_duplicates()
print(merged_unique.loc[lambda x: x.isna().any(axis=1)])

# %% [code]
len(df.Patient.unique())

# %% [code]
df_merged.to_csv("PARSED_TABLES/all_patient_meta.csv")

# %% [code]
# Carica il file con metadati
df = pd.read_csv("PARSED_TABLES/all_patient_meta.csv")

# 1. Converti "Data/Ora" in sola data
dt = pd.to_datetime(df["Data/Ora"], errors="coerce", dayfirst=False)
df["Date"] = dt.dt.date
df["Time"] = dt.dt.strftime("%H:%M:%S")  # keep time as a clean string

# 2. Rinomina 'Ora terapia' → 'Minuti di terapia'
df = df.rename(columns={"Ora terapia": "Minuti di terapia"})

# 3. Calcola 'giorni di ricovero' una sola volta per paziente
df["da"] = pd.to_datetime(df["da"], errors="coerce")
df["a"] = pd.to_datetime(df["a"], errors="coerce")

ricovero = (
    df.groupby("Patient")
      .agg({"da": "first", "a": "first"})
      .assign(giorni_di_ricovero=lambda x: (x["a"] - x["da"]).dt.days)
)

# Aggiunge 'giorni di ricovero' al dataset principale
df = df.merge(ricovero[["giorni_di_ricovero"]], left_on="Patient", right_index=True, how="left")

# 4. Colonne identificative (senza prefisso)
id_cols = [
    "Patient", "Date", "Time", "giorni_di_ricovero", "Arto menomato:",
    "Minuti di terapia", "Numero di sessioni di terapia",
    "Versione software", "Età",'Nome','Cognome','Data di nascita:','File','Sesso', 'Lato valutato e trattato', 'Patologia'
    ]
id_cols = [c for c in id_cols if c in df.columns]

# 5. Prefissa le altre colonne con il nome del foglio
def prefix_columns(row):
    sheet = row["Sheet"]
    return {
        f"{sheet}_{col}": row[col]
        for col in df.columns
        if col not in id_cols + ["Sheet", "Data/Ora", "Unnamed: 0", "Ora terapia"]
    }

expanded = df.apply(prefix_columns, axis=1, result_type="expand")

# 6. Merge tra identificativi e colonne prefissate
df_prefixed = pd.concat([df[id_cols], expanded], axis=1)

# 7. Raggruppa per paziente e data, prende il primo valore non nullo
df_final = df_prefixed.groupby(["Patient", "Date"], as_index=False).first()

# 8. Converti le colonne 'Difficoltà' in numeri
difficulty_map = {"Facile": 1, "Medio": 2, "Difficile": 3}
for col in df_final.columns:
    if 'Difficoltà' in col:
        df_final[col] = df_final[col].map(difficulty_map)

df_final = df_final.drop(columns=["Nome", "Cognome", "Data di nascita:",'File'])
df_final=df_final.dropna(axis=1, how='all')

# ----- df_final è il dataset pulito: una riga per (paziente, giorno) con tutte le info -----
df_final.to_csv("PARSED_TABLES/cleaned_patient_data.csv", index=False)


# %% [code]
# --- Identify rehab/game column prefixes ---
rehab_cols_prefixes = sorted({c.split('_')[0] for c in df_final.columns if "_" in c and c not in ["File", "Versione software"]})

# --- Initialize patient_game_usage DataFrame ---
patient_game_usage = pd.DataFrame(index=df_final['Patient'].unique())

# --- Mark 1 if a patient ever used a game with that prefix ---
for prefix in rehab_cols_prefixes:
    cols_with_prefix = [c for c in df_final.columns if c.startswith(prefix + '_')]
    
    # Collapse per patient and check if any column is non-NA
    patient_game_usage[prefix] = (
        df_final.groupby('Patient')[cols_with_prefix]
                .apply(lambda x: x.notna().any().any())  # <-- note double any()
    ).astype(int)

# --- Count how many patients used each game ---
game_usage_counts = patient_game_usage.sum().sort_values(ascending=False)

# Turn into a DataFrame
game_usage_summary = pd.DataFrame({
    "n_patients": game_usage_counts,
    "percent_patients": (game_usage_counts / patient_game_usage.shape[0] * 100).round(1)
})


# %% [code]
games=game_usage_summary[5:]
games.to_csv("PARSED_TABLES/games.csv", index=False)

# %% [code]
games

# %% [code]
df_final.head()

# %% [code]
import pandas as pd

# Initialize an empty DataFrame with patients as index and games as columns
summary_df = pd.DataFrame(
    index=df_final.Patient.unique(),
    columns=games.index,
    data=0
)

# Fill it with counts
for patient in df_final.Patient.unique():
    df_p = df_final[df_final['Patient'] == patient]
    for game in games.index:
        col_name = game + '_Punteggio'
        if col_name in df_p.columns:
            summary_df.loc[patient, game] = df_p[col_name].notna().sum()
        else:
            summary_df.loc[patient, game] = 0


# %% [code]
summary_df

# %% [code]
summary_df.to_csv('PARSED_TABLES/game_session_count.csv')

# %% [code]
