# Supplementary material for: Data-driven analysis of Armeo Spring performance across neurological disorders: implications for personalized upper limb neurorehabilitation
Source: Front Robot AI. 2026 Feb 13;13:1773515. doi: 10.3389/frobt.2026.1773515 (PMC12945762; doi:10.3389/frobt.2026.1773515)
Supplement: Supplementary file 2 [file DataSheet1.zip › 4-disease_stats.ipynb]

# %% [code]
!ls

# %% [code]
import pandas as pd
import numpy as np
import os
import matplotlib.pyplot as plt

# %% [code]
patient=pd.read_csv("PARSED_TABLES/cleaned_patient_data.csv",index_col=0)
df_games=pd.read_csv('PARSED_TABLES/game_session_count.csv',index_col=0)

# %% [code]
len(patient.index.unique())

# %% [code]
patient=patient[patient['Età'] >= 18]
len(patient.index.unique())

# %% [code]
patient_unique = patient[~patient.index.duplicated(keep='first')]
patient_unique['Sesso'].value_counts()


# %% [code]
arto_counts = patient_unique['Lato valutato e trattato'].value_counts()
arto_counts

# %% [code]
disease_counts = patient_unique['Patologia'].value_counts()
disease_counts

# %% [code]
# Keep only one row per patient (unique index)
df_unique = patient[~patient.index.duplicated(keep="first")]

# Group by Patologia and compute stats
summary = df_unique.groupby("Patologia")["Numero di sessioni di terapia"].agg(
    N_individui="count",
    Min_session_number="min",
    Max_session_number="max",
    Mean_session_number="mean"
)


# Sort by N_individui (descending)
summary = summary.sort_values(by="N_individui", ascending=False)
summary


# %% [code]
# Filtra per patologie specifiche e numero di sessioni >= 20
df_filtered = patient[
    (patient["Patologia"].isin(["ICTUS ISCHEMICO", "PD", "SM", "ICTUS EMORRAGICO"])) &
    (patient["Numero di sessioni di terapia"] >= 20)
]

# Mantieni un'unica riga per paziente (indice unico)
df_unique_filtered = df_filtered[~df_filtered.index.duplicated(keep="first")]

# Raggruppa per Patologia e calcola statistiche
summary_filtered = df_unique_filtered.groupby("Patologia")["Numero di sessioni di terapia"].agg(
    N_individui="count",
    Min_session_number="min",
    Max_session_number="max",
    Mean_session_number="mean"
)

# Ordina per numero di individui (decrescente)
summary_filtered = summary_filtered.sort_values(by="N_individui", ascending=False)

summary_filtered


# %% [code]
df_filtered.head()

# %% [code]
# Seleziona le prime 12 colonne di df_unique_filtered
df_filtered_cols = df_unique_filtered.iloc[:, :12]

# Merge su indice
df_merged = df_games.merge(df_filtered_cols, left_index=True, right_index=True, how="inner")

df_merged.head()

# %% [code]
df_merged.columns

# %% [markdown]
### numero di pazienti che hanno effettuato più di 20 sessioni di riabilitazione per ciascun gioco

# %% [code]
# Seleziona le prime 21 colonne
df_merged_cols = df_merged.iloc[:, :21]

# Aggiungi la colonna 'Patologia' per il raggruppamento
df_grouped = df_merged_cols.join(df_merged['Patologia'])

# Definisci una funzione per contare valori >= 12
def count_ge_20(x):
    return (x >= 20).sum()

# Raggruppa per Patologia e applica la funzione su tutte le colonne selezionate
count_ge_20_by_patologia = df_grouped.groupby('Patologia').agg(count_ge_20)

# Rinomina le colonne per chiarezza
count_ge_20_by_patologia.columns = [f"{col}_count_≥20" for col in count_ge_20_by_patologia.columns]

count_ge_20_by_patologia
# Somma valori di ciascuna colonna
col_sums = count_ge_20_by_patologia.sum()

# Seleziona solo colonne con somma > 0
cols_nonzero = col_sums[col_sums > 0].index

# Filtra e ordina le colonne per somma decrescente
count_ge_20_sorted = count_ge_20_by_patologia[cols_nonzero].loc[:, col_sums[cols_nonzero].sort_values(ascending=False).index]

# Rinomina le colonne in modo più descrittivo
count_ge_20_sorted.columns = [
    f"Num_patients_>20_sessions_{col.split('_count_≥20')[0]}" 
    for col in count_ge_20_sorted.columns
]

count_ge_20_sorted


# %% [code]
giochi=['ArmeoSpringV2 PALLONCINI','ArmeoSpringV2 VOLA IN ALTO GOMITO','ArmeoSpringV2 IL PORTIERE','ArmeoSpringV2 VIVA I PIRATI','ArmeoSpringV2 FAI ROTOLARE LA PALLA']
scores = [y for x in giochi for y in (f"{x}_Punteggio", f"{x}_Difficoltà",f"{x}_Supporto peso avambraccio",f"{x}_Supporto peso braccio")]
metadati=['Date', 'Time', 'giorni_di_ricovero',
       'Arto menomato:', 'Minuti di terapia', 'Numero di sessioni di terapia',
       'Versione software', 'Età', 'Sesso', 'Lato valutato e trattato',
       'Patologia']
subset_to_study=df_filtered[metadati+scores]

# %% [code]
subset_to_study.to_csv('PARSED_TABLES/subset_of_patients_to_study.csv')

# %% [code]
