# Supplementary material for: Data-driven analysis of Armeo Spring performance across neurological disorders: implications for personalized upper limb neurorehabilitation
Source: Front Robot AI. 2026 Feb 13;13:1773515. doi: 10.3389/frobt.2026.1773515 (PMC12945762; doi:10.3389/frobt.2026.1773515)
Supplement: Supplementary file 2 [file DataSheet1.zip › 1-extract_all_patient.ipynb]

# %% [code]
!ls

# %% [code]
import pandas as pd
import os
import matplotlib.pyplot as plt

# %% [code]
import hashlib, hmac, base64


# %% [code]
directory_main = "DATI_PAZIENTI"
directory_new = os.path.join(directory_main, "DATI_NUOVI")

# List of standard sheet names
standard_sheets = [
    'Overview',
    'Therapy Time',
    'Therapy goals',
    'ArmeoSpringV2 AROM Active',
    'ArmeoSpringV2 AMOVE Active',
    'Panoramica',
    'Durata della terapia',
    'Obiettivi terapia',
    'ArmeoSpringV2 AGOAL'
]

def process_directory(directory, translate=False):
    all_sheets = []
    terms_to_translate=[]
    
    for filename in os.listdir(directory):
        if not filename.endswith(".xlsx"):
            continue

        file_path = os.path.join(directory, filename)
        xls = pd.ExcelFile(file_path)

        for sheet in xls.sheet_names:
            if sheet in standard_sheets:
                sheet_to_append = sheet
                if sheet in ['Overview', 'Panoramica']:
                    df = pd.read_excel(file_path, sheet_name=sheet, usecols=[0])
                    # Only add non-empty first column values
                    non_empty_values = df[df.iloc[:,0].notna()].iloc[:,0].tolist()
                    terms_to_translate.extend(non_empty_values)
                else:
                    df = pd.read_excel(file_path, sheet_name=sheet, nrows=0)  # only read headers
                    terms_to_translate.extend(df.columns.tolist())
                    
            else:
                # Read only the first row to get the first cell
                df_tmp_sheet_name = pd.read_excel(file_path, sheet_name=sheet, nrows=1)
                all_sheets.append(df_tmp_sheet_name.columns[0])
                
    SHEETS=list(set(all_sheets))
    TERMS=list(set(terms_to_translate))
    return (SHEETS,TERMS)

all_ita_sheets, itaterms = process_directory(directory_main)
all_eng_sheets, engterms = process_directory(directory_new)


# %% [code]
# List of standard sheet names
standard_sheets = {
    'Overview':'Panoramica',
    'Therapy Time':'Durata della terapia',
    'Therapy goals':'Obiettivi terapia',
    'ArmeoSpringV2 AROM Active':'ArmeoSpringV2 AROM Active',
    'ArmeoSpringV2 AMOVE Active':'ArmeoSpringV2 AMOVE Active','ArmeoSpringV2 AGOAL':'ArmeoSpringV2 AGOAL' }


# %% [code]
game_sheets={'ArmeoSpringV2 ROLL THE BALL':'ArmeoSpringV2 FAI ROTOLARE LA PALLA',
 'ArmeoSpringV2 HIGH FLYER (SHOULDER)':'ArmeoSpringV2 VOLA IN ALTO (SPALLA)',
 'ArmeoSpringV2 BALLOONS': 'ArmeoSpringV2 PALLONCINI',
 'ArmeoSpringV2 RAIN MUG (SHOULDER)':'ArmeoSpringV2 GOCCE (SPALLA)',
 'ArmeoSpringV2 SAVE THE MONSTER':'ArmeoSpringV2 SALVA I MOSTRI',
 'ArmeoSpringV2 DIVING':'ArmeoSpringV2 TUFFATI',
 'ArmeoSpringV2 HELICOPTER RESCUE':'ArmeoSpringV2 ELICOTTERO',
 'ArmeoSpringV2 TREASURE ISLAND':'ArmeoSpringV2 ISOLA DEL TESORO',
 'ArmeoSpringV2 GOAL KEEPER':'ArmeoSpringV2 IL PORTIERE',
 'ArmeoSpringV2 CLEANUP':'ArmeoSpringV2 RIPULIAMO',
 'ArmeoSpringV2 RAIN MUG (WRIST)':'ArmeoSpringV2 GOCCE (POLSO)',
 'ArmeoSpringV2 SUPERMARKET':'ArmeoSpringV2 SUPERMERCATO',
 'ArmeoSpringV2 FRISBEE':'ArmeoSpringV2 FRISBEE',
 'ArmeoSpringV2 FISHING':'ArmeoSpringV2 PESCARE',
 'ArmeoSpringV2 PIRATES':'ArmeoSpringV2 VIVA I PIRATI',
 'ArmeoSpringV2 FARMER':"ArmeoSpringV2 L'AGRICOLTORE",
 'ArmeoSpringV2 BRICK BREAKER (SHOULDER)':'ArmeoSpringV2 ROMPI I MATTONI (SPALLA)',
 'ArmeoSpringV2 BRICK BREAKER (WRIST)':'ArmeoSpringV2 ROMPI I MATTONI (POLSO)',
 'ArmeoSpringV2 HIGH FLYER (ELBOW)':'ArmeoSpringV2 VOLA IN ALTO (GOMITO)',
 'ArmeoSpringV2 PLUMBER':"ArmeoSpringV2 L'IDRAULICO"}

# %% [code]
english_to_italian = {
    "Forearm pronation/supination min [⁰]": "Pro-/supinazione dell'avambraccio min [⁰]",
    "Therapy Time": "Ora terapia",
    "A-GOAL: Instability [cm]": "A-GOAL: instabilità [cm]",
    "Shoulder flexion/extension min [⁰]": "Flessione/estensione della spalla min [⁰]",
    "Volume [cm^3]": "Volume [cm^3]",
    "Date/Time": "Data/Ora",
    "First Name": "Nome",
    "Shoulder flexion/extension max [⁰]": "Flessione/estensione della spalla max [⁰]",
    "Level": "Livello",
    "to": "a",
    "Forearm weight support": "Supporto peso avambraccio",
    "Last Name": "Cognome",
    "Cognitive training [min]": "Riabilitazione cognitiva [min]",
    "A-GOAL: Hand path ratio": "A-GOAL: rapporto traiettoria della mano",
    "Increase RoM (1D) [min]": "Aumenta RoM (1D) [min]",
    "Therapy Time [min]": "Durata della terapia [min]",
    "Shoulder inner/outer rotation max [⁰]": "Rotazione int./est. della spalla max [⁰]",
    "A-GOAL: Deviation [cm]": "A-GOAL: deviazione [cm]",
    "Number of therapy sessions": "Numero di sessioni di terapia",
    "Elbow flexion/extension min [⁰]": "Flessione/estensione del gomito min [⁰]",
    "Hand opening/closing min [⁰]": "Apertura/chiusura mano min [⁰]",
    "at": "alle",
    "Horizontal shoulder ab-/adduction max [⁰]": "Ab-/adduzione orizz. della spalla max [⁰]",
    "Horizontal shoulder ab-/adduction min [⁰]": "Ab-/adduzione orizz. della spalla min [⁰]",
    "Elbow flexion/extension max [⁰]": "Flessione/estensione del gomito max [⁰]",
    "Upper arm weight support": "Supporto peso braccio",
    "Hand opening/closing max [⁰]": "Apertura/chiusura mano max [⁰]",
    "Date of Birth:": "Data di nascita:",
    "Device": "Dispositivo",
    "Impaired Arm:": "Arto menomato:",
    "Grasping function [min]": "Funzionalità di presa [min]",
    "Shoulder inner/outer rotation min [⁰]": "Rotazione int./est. della spalla min [⁰]",
    "Movement coordination [min]": "Coordinazione movimento [min]",
    "Software version": "Versione software",
    "This report was generated on": "Il report è stato generato il",
    "Increase RoM (2D/3D) [min]": "Aumenta RoM (2D/3D) [min]",
    "Forearm pronation/supination max [⁰]": "Pro-/supinazione dell'avambraccio max [⁰]",
    "from": "da"
}

# %% [code]
more_terms={'RIGHT':'DESTRA','LEFT':'SINISTRA','Difficulty':'Difficoltà','Time [min]':'Ora [min]','Score':'Punteggio','Easy':'Facile','Hard':'Difficile','Medium':'Medio'}

# %% [code]
# Path to the directory
translated_dir_path = "DATI_PAZIENTI/DATI_NUOVI/TRANSLATED"

# Create directory if it doesn't exist
if not os.path.exists(translated_dir_path):
    os.makedirs(translated_dir_path)

# %% [code]
def translating_data(directory_ita, directory_eng, D_standard_sheets, Dizionario_finale):
    """
    Translate:
        - Sheet names using D_standard_sheets
        - Column headers using Dizionario_finale
        - Cell content using Dizionario_finale
        - Keep empty columns as empty
    """
    for filename in os.listdir(directory_ita):
        if not filename.endswith(".xlsx"):
            continue

        file_path = os.path.join(directory_ita, filename)
        xls = pd.ExcelFile(file_path)
        translated_sheets = {}
        
        for sheet_name in xls.sheet_names:
            # Translate sheet name
            translated_sheet_name = D_standard_sheets.get(sheet_name, sheet_name)
            
            # Read the sheet
            df = pd.read_excel(file_path, sheet_name=sheet_name, header=0)
            
            # Replace auto-generated unnamed columns with empty string
            df.columns = [col if not str(col).startswith('Unnamed') else '' for col in df.columns]
            
            # Translate column headers
            df.rename(columns=lambda x: Dizionario_finale.get(x, x), inplace=True)
            
            # Translate cell content
            df = df.applymap(lambda x: Dizionario_finale.get(str(x), x) if pd.notnull(x) else x)
            
            translated_sheets[translated_sheet_name] = df
        
        # Save new Excel file
        output_path = os.path.join(directory_eng, filename)
        with pd.ExcelWriter(output_path, engine='openpyxl') as writer:
            for sheet_name, df in translated_sheets.items():
                df.to_excel(writer, sheet_name=sheet_name, index=False)
        
        print(f"Translated file saved: {output_path}")

# Run the translation 
final_dict=game_sheets|english_to_italian|more_terms
translating_data(directory_new, translated_dir_path, standard_sheets, final_dict)


# %% [code]
dfs = []
dfs_names = []

# Process files in both directories
for directory in [directory_main, translated_dir_path]:
    for filename in os.listdir(directory):
        if not filename.lower().endswith(".xlsx"):
            continue

        file_path = os.path.join(directory, filename)
        xls = pd.ExcelFile(file_path)

        for sheet in xls.sheet_names:
            # Load the sheet according to its type
            if sheet == 'Panoramica':
                df_tmp = pd.read_excel(
                    file_path, sheet_name=sheet, skiprows=2, header=None, index_col=0
                ).T
                df_tmp = df_tmp.loc[:, df_tmp.columns.notna()]

            elif sheet in ['Durata della terapia', 'Obiettivi terapia', 'ArmeoSpringV2 AROM Active']:
                df_tmp = pd.read_excel(file_path, sheet_name=sheet)

            elif sheet in ['ArmeoSpringV2 AMOVE Active', 'ArmeoSpringV2 AGOAL']:
                df_tmp = pd.read_excel(file_path, sheet_name=sheet, parse_dates=True)

            else:
                df_tmp = pd.read_excel(file_path, sheet_name=sheet, skiprows=2)
                df_tmp_sheet_name = pd.read_excel(file_path, sheet_name=sheet)
                # Use first column header as sheet name if needed
                sheet = df_tmp_sheet_name.columns[0]

            # Standardize date/time columns
            for col in df_tmp.columns:
                if col == 'Data/Ora':
                    df_tmp['Data/Ora'] = pd.to_datetime(df_tmp['Data/Ora'], errors='coerce', dayfirst=True)
                elif 'Data' in col or col in ['da', 'a']:
                    df_tmp[col] = pd.to_datetime(df_tmp[col], errors='coerce', dayfirst=True)

            # Store results with filename + sheet name
            dfs.append(df_tmp)
            dfs_names.append(f"{filename} - {sheet}")

print(f"Total sheets processed: {len(dfs)}")

# %% [code]
all_sheets = []
all_metadata = {}

for df, df_name in zip(dfs, dfs_names):
    # Split into filename and sheet
    file, sheet = df_name.split(" - ", 1)

    if sheet != 'Panoramica':
        df_copy = df.copy()
        df_copy["File"] = file      # track origin file
        df_copy["Sheet"] = sheet    # track origin sheet
        all_sheets.append(df_copy)
    else:
        # Save metadata separately per file
        all_metadata[file] = df.copy()

# Combine all rows from all sheets
all_sheet = pd.concat(all_sheets, ignore_index=True)

# Merge Panoramica metadata back into the combined dataframe
for file, meta in all_metadata.items():
    for c in meta.columns:
        all_sheet.loc[all_sheet["File"] == file, c] = meta.at[1, c]

# --- Step 4: Normalize names ---
if "Nome" in all_sheet.columns:
    all_sheet["Nome"] = all_sheet["Nome"].astype(str).str.title()

if "Cognome" in all_sheet.columns:
    all_sheet["Cognome"] = all_sheet["Cognome"].astype(str).str.title()

# --- Step 5: Set index ---
all_sheet.set_index(['Nome', 'Cognome', 'Data di nascita:', 'Data/Ora'], inplace=True)
all_sheet.reset_index(inplace=True)


# %% [code]

# Secret key (keep this safe!)
SECRET_KEY = b"my_secret_key"

# Function to encode patient info into a short pseudonym
def encode_patient(row):
    data = f"{row['Nome']} {row['Cognome']} {row['Data di nascita:']}"
    digest = hmac.new(SECRET_KEY, data.encode(), hashlib.sha256).digest()
    # Base32 encode and truncate to 8 chars (adjust length as needed)
    return base64.b32encode(digest).decode("utf-8")[:8]

# 1. Create Patient column with short pseudonym
all_sheet["Patient"] = all_sheet.apply(encode_patient, axis=1)
# Compute age at therapy date
all_sheet["Età"] = all_sheet.apply(
    lambda row: row["Data/Ora"].year - row["Data di nascita:"].year 
                - ((row["Data/Ora"].month, row["Data/Ora"].day) < (row["Data di nascita:"].month, row["Data di nascita:"].day)),
    axis=1
)
# 2. Drop identifying columns
#list_to_drop = ["Nome", "Cognome","Data di nascita:"]
#all_sheet.drop(columns=list_to_drop, inplace=True)

# 3. Set index with pseudonym + metadata
metadati = ["Patient","Età",  "Arto menomato:", "Ora terapia", "Numero di sessioni di terapia"]
#all_sheet.set_index(metadati, inplace=True)

# %% [code]
all_sheet.columns

# %% [code]
all_sheet

# %% [code]
# Select rows where 'Data di nascita:' is empty (NaN or blank string)
empty_birthdate_rows = all_sheet[all_sheet['Data di nascita:'].isna() | (all_sheet['Data di nascita:'].astype(str).str.strip() == '')]

unique_names = empty_birthdate_rows[['Nome', 'Cognome']].drop_duplicates()

unique_names

# %% [code]
#si può osservare la variazione di punteggio per ogni tipologia di gioco

# %% [code]
# Replace ( ) and . in the values of the column
all_sheet["Sheet"] = all_sheet["Sheet"].str.replace(r"[().]", "", regex=True).str.strip()
all_sheet=all_sheet.dropna(axis=1, how='all')
all_sheet.to_csv('PARSED_TABLES/all_patient.csv',index=False)

# %% [code]
